# Supplementary material for: NAD salvage pathway machinery expression in normal and glaucomatous retina and optic nerve
Source: Acta Neuropathol Commun. 2023 Jan 22;11:18. doi: 10.1186/s40478-023-01513-0 (PMC9867855; doi:10.1186/s40478-023-01513-0)
Supplement: Supplementary file 1 — Additional file 1: Table S1. Donor details. [file 40478_2023_1513_MOESM1_ESM.xlsx]

## Sheet: Sheet2 (2)
Sample ID	Eye	Condition	Sex	Age at Enucleation (years)	Year of Enucleation	Visual Acuity	IOP (mmHg)	Years with Glaucoma diagnosis	Medications	Other diseases	Optic Nerve Status at Enucleation	Chamber angle / Iris Status at Enucleation
						(BCVA)
E0152-06	R	Glaucoma (unspecified)	F	87	2006	Amaurosis	57	23	Cyanocobalamin (Vitamin B). Acetylsalicylic acid (Trombocyte aggregation inhibitor). Furosemid (Loop-diuretic). Risperidone (Neurolepticum). Alprazolam (Benzodiazepine). Zopiclone (pyrazolopyrimidine). Propiomazin. Citalopram (SSRI). Mirtazapine (anti-depressive). Donepezil (Cholinesterase inhibitor). Lactulos (Laxitive). Hydroxizin. Paraffin, vaselin (Oculentum simplex).	Hypertension. Depression.	Excavation and atrophy.	Atrophy. Neovascularization. Occluded chamber angle.
E0554-05	R	Glaucoma (PEX)	F	82	2005	Amaurosis	50	13	Pravastatin (Statin). Sotalol (Beta receptor blocker). Klopidogrel (Trombocyte aggregation inhibitor). Digoxin. Furosemid (Loop diuretic). Nitroglycerin. Indometacin (NSAID). Lansoprazole (Proton pump inhibitor). Lactitol (laxative).	Previous gall bladder operation. Hysterectomy and removal of ovaries. Heart infarction 1995. Angina. Heart failure. Cataract.	Excavation and atrophy.	Neovasculation. Mostly occluded chamber angle.
E0048-04	R	Glaucoma (PEX)	F	86	2004	Amaurosis	48	~ 30	Diabetes medication. Irbesartan (Angiotensin II antagonist). Furosemid (Loop diuretic). Verapamil (Calcium antagonist). Digoxin. Allopurinol (xanthine oxidase inhibitor). Anastrozole (Nonsteroidal aromatase inhibitor). Diclofenac (NSAID). Propiomazine (phenothiazines)	Diabetes Type II. Hypertension. Gout. Breat cancer operstion in 2003	Excavation and atrophy.	Atrophy. Synechiae and neovascularization of chamber angle.
E0568-04	L	Glaucoma (neovascular)	F	77	2004	Amaurosis	50	X	Glibenclamide (Sulfonylurea). Candesartan (angiotensin receptor antaonist). Paracetamol (Acetaminophen). C-vitamin. Estradiol (Estrogen). Insulin (Actrapid, Mixtard, and Insulatard).	Neovascular glaucoma. Previous cholecystectomy. Hypertension. Diabetes. Mild dementia. Incontinence.	Excavation and atrophy.	Anterior synechiae. Neovascularization of chamber angle.
E0472-03	L	Glaucoma (unspecified)	F	73	2003	Amaurosis	25	X	Latanoprost (Prostaglandin analog). Timolol (beta blocker). Estradiol, Norethisterone (Estrogen, Progestin)	Glaucoma and cataract left eye for several years. Otherwise healthy.	Excavation and atrophy.	Chamber anlge partially occluded with anterior synechiae and neovascularization. Some iris neovascularization.
E0469-04	R	Glaucoma (unspecified)	F	56	2004	Amaurosis	X	X	X	Macular degeneration. Cataract.	Excavation and atrophy.	Some atrophy. Open chamber angle. No neovascularization.
E0599-02	R	Glaucoma (unknown)	M	34	2003	Amaurosis	X	X	X	Chronic uveitis.	Excavation and atrophy.	Atrophy. Occluded chamber anlge with anterior synechiae and neovascularization.
E0245-07	R	Control	M	86	2007	0.2	13	X	Bendroflumethiazide, Potassium chloride (Diuretic, electrolyte). Enalapril (ACE inhibitor). Atorvastatin (statin). Acetylsalicylic acid (Trombocyte aggregation inhibitor). Nitroglycerin.	Operated prostate in 1983. Hypertension. Heart infarction in 2004. Angina.	No atrophy.	Normal for age.
E0029-06	L	Control	M	71	2006	X	12	X	Enalapril (ACE inhibitor). Felodipine (Calcium antagonist). Bendroflumethiazide, Potassium chloride (Diuretic, electrolyte). Acetylsalicylic acid (Trombocyte aggregation inhibitor).	Operated prostate in 1997. Hip surgery for left hip x 2 with most recent surgery in 2004. Knee surgery for right knee in 2003. Stroke in 2003, since then hemiparesis with partiall recovery.	No atrophy.	Tumor invasion. Chamber angle partially occluded by tumor.
E0300-06	R	Control	F	71	2006	0.1	14	X	Levothyroxine (thyroid hormone). Losartan (Angiotensin II receptor antagonist).Furosemid (Loop diuretic). Cyanocobalamin (Vitamin B). Estradiol (Estragen). Amlodipine (Calcium antagonist).	X	No atrophy.	Tumor invasion.
E0258-05	L	Control	F	67	2005	1	14	X	Amlodipine (Calcium antagonist). Ranitidine (Anti-histamine)	Hypertension.	No atrophy.	Normal for age.
E0330-05	R	Control	M	85	2005	0.2	12	X	Diclofenac (NSAID).	Previously operated x 3 for kidney stones. Gout.	No atrophy.	Normal for age.
E0024-04	R	Control	M	61	2004	0.3	10	X	No medications.	Appendectomized.	No atrophy.	Tumor invasion of the iris.
E0271-02	R	Control	F	69	2002	1	17	X	No medications.	Healthy. Was admitted to a hospital many years prior due to a benign gynecological event.	No atrophy.	Normal for age.
E0169-01	L	Control	M	72	2001	0.2	11	X	No medications.	Previously operated for mitralis insufficiency in April 2000 with plastic ring. Pacemaker since fall 2000.	No atrophy.	Normal for age.
E0214-01	R	Control	F	77	2001	HR	23	X	No medications.	Healthy. No previous operations.	No atrophy.	NA
E0588-01	R	Control	F	66	2001	FC 3 meters	16	X	Amitriptylin (tricyclic antidepressant). Atenolol (Beta receptor blocker). Estradiol (Estrogen).	Recurring depression.	No atrophy.	Tumor invasion.
E0001-00	R	Control	F	87	2000	X	X	X	X	X	No atrophy.	Normal for age.
E0471-00	NA	Control	M	61	2000	R: 0,8 L: 1,0.	Right: 16 Left: 17	X	No medications.	Previously healthy.	No atrophy.	Normal for age.
E0245-07	R	Control	M	86	2007	0.2	13	X	Bendroflumethiazide, Potassium chloride (Diuretic, electrolyte). Enalapril (ACE inhibitor). Atorvastatin (statin). Acetylsalicylic acid (Trombocyte aggregation inhibitor). Nitroglycerin.	Operated prostate in 1983. Hypertension. Heart infarction in 2004. Angina.	No atrophy.	Normal for age.
